# Supplementary material for: GWAS meta-analysis of psoriasis identifies new susceptibility alleles impacting disease mechanisms and therapeutic targets
Source: Nat Commun. 2025 Feb 28;16:2051. doi: 10.1038/s41467-025-56719-8 (PMC11871359; doi:10.1038/s41467-025-56719-8)
Supplement: Supplementary file 3 — Supplementary Data 1-23 [file 41467_2025_56719_MOESM3_ESM.xlsx]

## Sheet: Contents
	Supplementary Data
	For: GWAS meta-analysis of psoriasis identifies new susceptibility alleles impacting disease mechanisms and therapeutic targets
	Supplementary Data 1	Summary of meta-analysis association signals
	Supplementary Data 2	Previously reported European psoriasis susceptibility loci not found genome-wide significantly associated
	Supplementary Data 3	Summary of loci newly reported in Europeans
	Supplementary Data 4	Effect sizes reported in other populations at loci newly reported in Europeans
	Supplementary Data 5	Variance explained by independent psoriasis susceptibility signals
	Supplementary Data 6	Summary of statistical fine-mapping
	Supplementary Data 7	Comparison of 95% Bayesian credible sets to previous GWAS meta-analysis
	Supplementary Data 8	Protein-altering variants in psoriasis susceptibility regions
	Supplementary Data 9	Encrichment for likely regulatory variants by credible set size
	Supplementary Data 10	Candidate variants with highly probable regulatory function
	Supplementary Data 11	Mediated expression score analysis
	Supplementary Data 12	Transcriptome-wide psoriasis-associated genes
	Supplementary Data 13	TWAS results summarised by genomic region
	Supplementary Data 14	Gene sets with strongest evidence for enrichment of genes in psoriasis-associated regions
	Supplementary Data 15	Functional enrichment of TWAS gene clusters
	Supplementary Data 16	Enrichment between psoriasis TWAS genes and stimulated keratinocyte transcriptomes
	Supplementary Data 17	Genetic correlations with psoriasis susceptibility
	Supplementary Data 18	Partial genetic causality between psoriasis and other traits
	Supplementary Data 19	Mendelian randomization analysis for significant LCV traits
	Supplementary Data 20	Summary of psoriasis-associated regions, independent signals and implicated genes
	Supplementary Data 21	Summary of previously reported non-European psoriasis loci
	Supplementary Data 22	Studies included in meta-analysis
	Supplementary Data 23	Details of ethics approval, ascertainment, genotyping, quality control, genome-wide imputation, and association testing for each contributing study

## Sheet: Supplementary Data 1
	Supplementary Data 1: Summary of meta-analysis association signals
	Chr, chromosome; LD, linkage disequilibrium; EA, effect allele; NEA non-effect allele; Het., heterogeneity; PP, posterior probability. Psoriasis-associated regions not previously reported in European populations are shaded yellow.
	a Where a locus (LD block) spans multiple chromosome bands, the band in which the lead variant is situated is indicated in parentheses.
	b Effect directions are listed in the following order: WTCCC2, BSTOP, Manchester, Scotland, Kiel (GSA), Erlangen, Estonia, PsA GWAS, Michigan (Exomechip), Genizon, Michigan (GSA), UCSF, CASP, Toronto (GSA), Newfoundland, HUNT, UK Biobank, Estonian Biobank. '?' indicates the variant was absent from a study.
	c Meta-analysis association p-values are derived from two-sided Z-tests unadjusted for multiple tests
	d Heterogeneity p-values are derived from Cochran's Q-test for heterogeneity
	e Correspond to 65 previously reported psoriasis loci reported collectively in Tsoi et al Nat Commun 2017, Dand et al Hum Mol Genet 2017 and Patrick et al Nat Commun 2018. We find in some cases that multiple previously reported loci map to the same LD block here.
	f Other previous reports of genome-wide significant associations within an LD block (for example in non-European populations) - only populated for LD blocks with no established psoriasis loci in Europeans.
	Region #	Chr	Chromosome banda	LD block	Variant in LD block with lowest meta-analysis p-value										Variant in LD block having Neff > 90% of maximum with lowest meta-analysis p-value										Number of independent signals	Joint model results for independent signals						95% Bayesian credible set			Established psoriasis loci in Europeanse	Other reports at genome-wide significance for psoriasisf
					rsID	Position (hg19)	EA	NEA	Directionb	Odds ratio	Std Err log(OR)	P-valuec	Het. I2	Het. Pd	rsID	Position (hg19)	EA	NEA	Directionb	Odds ratio	Std Err log(OR)	P-valuec	Het. I2	Het. Pd		rsID	Position (hg19)	EA	Odds ratio	Std Err log(OR)	P-valuec	Size	Lead variant	Lead variant PP
	1	1	1p36.23	chr1:7605783-9067984	rs55724405	8259274	T	C	-------+----------	0.926631	0.0097	3.057e-15	6.4	0.3789	Self	-	-	-	-	-	-	-	-	-	2	rs12138839	8261393	G	1.06596	0.00979117	6.84899e-11	29	1:8268913_C/T	0.113501	Chr1:8286009	.
	.	.	.	.	.	.	.	.	.	.	.	.	.	.	.	.	.	.	.	.	.	.	.	.	.	rs112147823	8206827	C	0.905129	0.0161143	6.184e-10	3	1:8206827_T/C	0.683736	.	.
	2	1	1p36.22	chr1:11711076-12266177	rs78088488	12047368	CA	C	-------------+---?	0.918788	0.0109	6.339e-15	22.3	0.1948	rs149099488	12047196	G	GTC	-------------+---+	0.936318	0.0098	2.232e-11	53.9	0.003538	1	rs149099488	12047196	GTC	1.06801	0.00980214	1.90903e-11	22	1:12047196_G/GTC	0.102826	None	rs2274976 (1:11850927) and rs5063 (1:11907648) both Han Chinese (Zuo et al, Nat Commun 2015); rs2103876 (1:12053100) trans-ethnic Eur and South Asian (Stuart et al, HGG Adv 2022)
	3	1	1p36.21-1p36.13 (1p36.21)	chr1:15686534-17547392	rs4481843	16128205	A	G	---------+---+---?	0.943178	0.0107	4.621e-08	0	0.6766	rs6674071	16144855	C	G	------+-----+-----	0.946485	0.0103	8.706e-08	9.1	0.3464	1	-	-	-	-	-	-	-	-	-	None	.
	4	1	1p36.11	chr1:23908610-24528096	rs10794648	24518206	T	C	----------+---+---	0.896013	0.0107	1.491e-24	53.9	0.003497	Self	-	-	-	-	-	-	-	-	-	2	rs10794648	24518206	C	1.11933	0.0107163	7.00389e-26	1	1:24518206_T/C	0.997313	Chr1:24518206	.
	.	.	.	.	.	.	.	.	.	.	.	.	.	.	.	.	.	.	.	.	.	.	.	.	.	rs12751091	24507213	T	0.825228	0.0318376	1.60364e-09	2	1:24507213_C/T	0.674913	.	.
	5	1	1p36.11	chr1:24528097-25307419	rs7523328	25294195	A	G	++++++++++++++++++	1.13474	0.0091	6.227e-44	21.1	0.2034	Self	-	-	-	-	-	-	-	-	-	1	rs7523328	25294195	A	1.13474	0.00910832	8.6805e-44	36	1:25294195_G/A	0.0501726	Chr1:25291010	.
	6	1	1p35.2-1p35.1 (1p35.1)	chr1:31218841-34056003	rs34190690	33556279	T	C	++++++++++-+++-++?	1.06801	0.0113	5.589e-09	3.1	0.418	rs56308731	33557084	A	G	++++++++++-+++-+++	1.05591	0.0103	1.277e-07	24.2	0.1689	1	-	-	-	-	-	-	-	-	-	None	.
	7	1	1p31.3-1p31.1 (1p31.3)	chr1:65151018-76975228	rs6701313	67712157	T	C	------------------	0.743267	0.0201	4.093e-49	54.8	0.002791	Self	-	-	-	-	-	-	-	-	-	3	rs6701313	67712157	T	0.743208	0.0204913	1.54633e-47	9	1:67712157_C/T	0.280065	Chr1:67713346; Chr1:69788482	.
	.	.	.	.	.	.	.	.	.	.	.	.	.	.	.	.	.	.	.	.	.	.	.	.	.	rs11465754	67631431	G	1.11067	0.0097295	3.90598e-27	12	1:67631431_A/G	0.165082	.	.
	.	.	.	.	.	.	.	.	.	.	.	.	.	.	.	.	.	.	.	.	.	.	.	.	.	rs12033764	67734482	T	1.08777	0.00998586	3.61321e-17	15	1:67734482_C/T	0.101553	.	.
	8	1	1p31.1	chr1:76975229-81354028	rs34517439	78450517	A	C	+++-++-++++-++-++-	1.10241	0.0143	8.291e-12	47	0.01466	Self	-	-	-	-	-	-	-	-	-	1	rs34517439	78450517	A	1.10241	0.0143032	9.31918e-12	1	1:78450517_C/A	0.975957	Chr1:78450517	.
	9	1	1q21.2-1q21.3 (1q21.3)	chr1:149705121-154709825	rs6701307	152590444	A	G	++++++++++++++++++	1.15558	0.0097	2.734e-50	66.2	3.756e-05	Self	-	-	-	-	-	-	-	-	-	2	rs6701307	152590444	A	1.1557	0.00971038	3.18425e-50	23	1:152590444_G/A	0.0575396	Chr1:152591953	.
	.	.	.	.	.	.	.	.	.	.	.	.	.	.	.	.	.	.	.	.	.	.	.	.	.	rs61815119	151794100	G	1.0582	0.00960159	3.82712e-09	12	1:151794100_A/G	0.424878	.	.
	10	1	1q23.3	chr1:160650693-161975082	rs10737548	161493545	T	C	------------------	0.938474	0.0108	4.586e-09	0	0.9838	Self	-	-	-	-	-	-	-	-	-	1	rs10737548	161493545	C	1.06556	0.0108018	4.13599e-09	5	1:161493545_T/C	0.28289	None	.
	11	1	1q24.2	chr1:168370940-169578628	rs12046909	168507463	T	C	--+---+---+---+---	0.915669	0.0132	2.748e-11	37	0.05859	Self	-	-	-	-	-	-	-	-	-	1	rs12046909	168507463	T	0.915669	0.0132028	2.50965e-11	13	1:168507463_C/T	0.534495	None	rs12046909 (1:168507463) trans-ethnic Eur and South Asian (Stuart et al, HGG Adv 2022)
	12	1	1q24.2-1q25.1 (1q24.3)	chr1:169578629-175427191	rs78037977	172715702	A	G	---+----------+---	0.888963	0.0142	9.331e-17	0	0.6244	Self	-	-	-	-	-	-	-	-	-	1	rs78037977	172715702	G	1.12491	0.014205	1.17306e-16	1	1:172715702_A/G	0.959831	Chr1:172675097	.
	13	1	1q31.2-1q32.1 (1q31.3)	chr1:192552139-199240293	rs17641524	197704717	T	C	++++++-++--++--+++	1.11127	0.0111	1.926e-21	10.4	0.3301	Self	-	-	-	-	-	-	-	-	-	1	rs17641524	197704717	T	1.11127	0.0111047	2.08924e-21	8	1:197704717_C/T	0.167169	Chr1:197757846	.
	14	1	1q32.1-1q32.2 (1q32.1)	chr1:206056721-208181931	rs2297545	206651107	A	G	+++-++++++-+++-+++	1.11684	0.011	8.168e-24	43.9	0.02407	Self	-	-	-	-	-	-	-	-	-	2	rs2297545	206651107	A	1.11426	0.0110127	8.88034e-23	7	1:206651107_G/A	0.466348	Chr1:206655331	.
	.	.	.	.	.	.	.	.	.	.	.	.	.	.	.	.	.	.	.	.	.	.	.	.	.	rs3024493	206943968	A	1.07467	0.0125105	8.58416e-09	4	1:206943968_C/A	0.338553	.	.
	15	2	2p24.1-2p23.2 (2p23.3)	chr2:23218061-28672561	rs56007024	25069727	T	C	------+-------++--	0.902849	0.015	8.043e-12	0	0.6216	Self	-	-	-	-	-	-	-	-	-	1	rs13432743	25069392	G	1.1076	0.0150033	9.63681e-12	60	2:25069392_A/G	0.0704702	None	.
	16	2	2p16.1-2p14 (2p16.1)	chr2:60293242-64701421	rs35741374	61072567	T	C	++++++++++++++++++	1.12998	0.0092	3.926e-40	41.7	0.0331	Self	-	-	-	-	-	-	-	-	-	2	rs1177202	61074576	G	0.884801	0.0092077	2.55923e-40	21	2:61074576_C/G	0.0981456	Chr2:61072183; Chr2:62560332	.
	.	.	.	.	.	.	.	.	.	.	.	.	.	.	.	.	.	.	.	.	.	.	.	.	.	rs4672505	62560332	G	0.91458	0.009404	2.20363e-21	2	2:62560332_A/G	0.556755	.	.
	17	2	2q11.2-2q12.1 (2q11.2)	chr2:101338963-105130553	rs740271	102600083	T	C	------+----+--+---	0.946769	0.0098	2.274e-08	3.7	0.4115	Self	-	-	-	-	-	-	-	-	-	1	rs740271	102600083	T	0.946769	0.00980138	2.39351e-08	39	2:102600083_C/T	0.10718	None	rs1420101 (2:102957716) Han Chinese (Zuo et al, Nat Commun 2015)
	18	2	2q12.3-2q13 (2q13)	chr2:107780988-112030011	rs13029175	111629125	T	G	--+------++-------	0.941765	0.0098	7.667e-10	0	0.5396	Self	-	-	-	-	-	-	-	-	-	1	rs13029175	111629125	T	0.941765	0.00980169	9.27619e-10	78	2:111629125_G/T	0.184499	None	.
	19	2	2q24.1-2q24.3 (2q24.2)	chr2:158889051-168506220	rs2111485	163110536	A	G	------+-----------	0.866754	0.0094	7.287e-52	52.1	0.00534	Self	-	-	-	-	-	-	-	-	-	2	rs2111485	163110536	G	1.11628	0.00993192	1.65091e-28	1	2:163110536_A/G	0.969564	Chr2:163167746	.
	.	.	.	.	.	.	.	.	.	.	.	.	.	.	.	.	.	.	.	.	.	.	.	.	.	rs17715343	163167746	G	0.814393	0.0197606	2.75493e-25	1	2:163167746_C/G	1	.	.
	20	2	2q32.3-2q33.1 (2q33.1)	chr2:197067152-199655638	rs535047131	198534100	CT	C	---------+---++--?	0.931089	0.0129	3.167e-08	0	0.6977	rs75415672	198535679	A	G	---------+---++---	0.941482	0.0116	2.031e-07	3.8	0.4096	1	-	-	-	-	-	-	-	-	-	None	.
	21	2	2q36.3-2q37.1 (2q37.1)	chr2:230385553-231844050	rs35008063	231156484	T	G	+++++++++++++-++++	1.07519	0.012	1.397e-09	0	0.8123	Self	-	-	-	-	-	-	-	-	-	1	rs35008063	231156484	T	1.07519	0.0120021	1.53532e-09	25	2:231156484_G/T	0.0953681	None	.
	22	2	2q37.1	chr2:233550331-234141356	rs6760912	234110944	A	G	+++++++++++-++++++	1.05823	0.0094	1.429e-09	0	0.7971	Self	-	-	-	-	-	-	-	-	-	1	rs6760912	234110944	G	0.944972	0.00940168	1.74202e-09	5	2:234110944_A/G	0.605667	None	.
	23	2	2q37.3	chr2:238811039-239951115	rs62196011	239007563	T	C	+++++-++++++++++++	1.06641	0.0108	2.908e-09	0	0.729	Self	-	-	-	-	-	-	-	-	-	1	rs62196011	239007563	T	1.06641	0.0108019	2.6379e-09	163	2:239007563_C/T	0.148071	None	.
	24	3	3p25.1-3p24.3 (3p24.3)	chr3:14817509-20953022	rs7611127	17056031	A	G	-----------+------	0.928207	0.0091	2.423e-16	0	0.5223	Self	-	-	-	-	-	-	-	-	-	1	rs7611127	17056031	A	0.928207	0.00910286	2.74024e-16	50	3:17056031_G/A	0.152336	Chr3:16996623	.
	25	3	3p12.3-3q12.3 (3q12.3)	chr3:77153111-101902027	rs10936821	101628519	T	G	----?------+------	0.898885	0.0116	4.03e-20	33.5	0.08828	Self	-	-	-	-	-	-	-	-	-	1	rs10936821	101628519	G	1.11249	0.0116048	4.08137e-20	15	3:101628519_T/G	0.30042	Chr3:101647309	.
	26	3	3q25.2-3q26.2 (3q25.31)	chr3:154801181-168271146	rs9858861	156542637	C	G	------+-----------	0.949614	0.0094	3.32e-08	0	0.7887	Self	-	-	-	-	-	-	-	-	-	1	rs9858861	156542637	C	0.949614	0.00940132	3.81464e-08	22	3:156542637_G/C	0.121287	None	.
	27	3	3q27.3-3q28 (3q28)	chr3:187461130-188326593	rs12634152	188121019	T	C	+--+--------------	0.950659	0.0092	3.434e-08	19.9	0.2168	Self	-	-	-	-	-	-	-	-	-	1	rs12634152	188121019	T	0.950659	0.0092013	3.81467e-08	42	3:188121019_C/T	0.0975895	None	.
	28	3	3q28	chr3:189043925-189452847	rs16864449	189220585	A	G	++++++++++?+++-+++	1.16696	0.0257	1.827e-09	19.9	0.2212	Self	-	-	-	-	-	-	-	-	-	1	rs16864449	189220585	G	0.856929	0.0257043	1.89257e-09	1	3:189220585_A/G	0.999719	None	.
	29	3	3q28	chr3:189452848-189846573	rs5855282	189662658	G	GT	----------+---+---	0.891099	0.0127	1.1e-19	22.7	0.185	Self	-	-	-	-	-	-	-	-	-	1	rs5855282	189662658	G	0.891099	0.0127053	1.1369e-19	1	3:189662658_GT/G	0.999728	Chr3:189662658	.
	30	3	3q29	chr3:196317113-198022430	rs34515026	196349234	T	C	++++++-+++-+++++++	1.0538	0.0093	1.573e-08	25	0.1599	Self	-	-	-	-	-	-	-	-	-	1	rs34515026	196349234	C	0.948949	0.0093014	1.76523e-08	7	3:196349234_T/C	0.239759	None	.
	31	4	4q26-4q28.1 (4q27)	chr4:115297875-126481149	rs13137072	123539854	A	G	-------+-++--++---	0.916677	0.0125	2.926e-12	36.9	0.05872	Self	-	-	-	-	-	-	-	-	-	2	rs6822844	123509421	T	0.911611	0.0124437	1.03136e-13	19	4:123509421_G/T	0.106741	None	rs143700362 (4:122754459) Han Chinese (Yang et al, J Invest Dermatol 2019)
	.	.	.	.	.	.	.	.	.	.	.	.	.	.	.	.	.	.	.	.	.	.	.	.	.	rs6835638	123601412	T	1.07728	0.0128439	6.81033e-09	30	4:123601412_C/T	0.0655086	.	.
	32	5	5p13.2	chr5:34566074-36433954	rs4594881	35846815	T	G	-------+---+------	0.948665	0.0096	4.661e-08	0	0.5012	Self	-	-	-	-	-	-	-	-	-	1	rs4594881	35846815	T	0.948665	0.0096013	4.04582e-08	36	5:35846815_G/T	0.141476	None	.
	33	5	5p13.1-5q11.2 (5p13.1)	chr5:38720017-54192112	rs1992660	40415067	T	C	+++++++++-+-++-+++	1.05327	0.0093	2.474e-08	40.7	0.03789	Self	-	-	-	-	-	-	-	-	-	1	rs10473187	40385134	T	1.05338	0.00930134	2.26295e-08	46	5:40385134_C/T	0.0304571	Chr5:40370724	.
	34	5	5q11.2	chr5:55883560-56335503	rs12654176	56058487	A	G	----?-+-----------	0.905924	0.0145	9.081e-12	0	0.942	Self	-	-	-	-	-	-	-	-	-	1	rs12654176	56058487	G	1.10385	0.014503	9.59825e-12	65	5:56058487_A/G	0.0749866	None	.
	35	5	5q15	chr5:95110880-96477601	rs200528525	96120310	A	AACAT	++++++++++--+-+++?	1.11405	0.0109	5.926e-23	51.2	0.00784	rs30376	96120259	T	C	----------++-+----	0.907738	0.01	5.205e-22	56.6	0.001691	2	rs30376	96120259	T	0.88202	0.0106738	6.15907e-32	6	5:96120259_C/T	0.210802	Chr5:96118852	.
	.	.	.	.	.	.	.	.	.	.	.	.	.	.	.	.	.	.	.	.	.	.	.	.	.	rs2247650	96229750	T	0.927739	0.00970952	1.11945e-14	176	5:96229750_G/T	0.0188927	.	.
	36	5	5q23.2-5q31.1 (5q31.1)	chr5:126940944-134968415	rs848	131996500	A	C	------------------	0.85385	0.0114	1.207e-43	45.2	0.0199	Self	-	-	-	-	-	-	-	-	-	2	rs848	131996500	C	1.16638	0.0114326	2.6067e-41	4	5:131996445_A/G	0.346979	Chr5:131996445	.
	.	.	.	.	.	.	.	.	.	.	.	.	.	.	.	.	.	.	.	.	.	.	.	.	.	rs6867080	130164018	C	0.942562	0.0104228	1.38336e-08	196	5:130164018_T/C	0.0786939	.	.
	37	5	5q32-5q33.1 (5q33.1)	chr5:148808822-150916745	rs8177833	150466690	G	GC	++++++++++++++++++	1.42447	0.0181	7.771e-85	60.4	0.0004872	Self	-	-	-	-	-	-	-	-	-	1	rs8177833	150466690	G	1.42447	0.0181335	8.88859e-85	3	5:150466690_GC/G	0.858157	Chr5:150469973	.
	38	5	5q33.2-5q33.3 (5q33.3)	chr5:155456446-159387074	rs918518	158826493	A	G	++++++++++++++-+++	1.34608	0.0106	8.54e-172	78.8	3.591e-10	Self	-	-	-	-	-	-	-	-	-	7	rs918518	158826493	G	0.795803	0.0128888	2.88466e-70	1	5:158826493_A/G	0.972537	Chr5:158829527	.
	.	.	.	.	.	.	.	.	.	.	.	.	.	.	.	.	.	.	.	.	.	.	.	.	.	rs62377586	158766022	A	0.837882	0.0106199	2.76509e-62	12	5:158766022_G/A	0.276475	.	.
	.	.	.	.	.	.	.	.	.	.	.	.	.	.	.	.	.	.	.	.	.	.	.	.	.	rs10077858	158614087	C	0.86361	0.0128382	3.25963e-30	1	5:158614087_A/C	0.999967	.	.
	.	.	.	.	.	.	.	.	.	.	.	.	.	.	.	.	.	.	.	.	.	.	.	.	.	5_158857873_C_A	158857873	A	1.26895	0.0217252	5.72057e-28	2	5:158857873_C/A	0.903286	.	.
	.	.	.	.	.	.	.	.	.	.	.	.	.	.	.	.	.	.	.	.	.	.	.	.	.	rs113630578	158823994	G	1.3586	0.0285895	8.28204e-27	2	5:158823994_A/G	0.749527	.	.
	.	.	.	.	.	.	.	.	.	.	.	.	.	.	.	.	.	.	.	.	.	.	.	.	.	rs6894840	158625788	G	1.09553	0.0111365	2.56017e-16	6	5:158625788_T/G	0.599186	.	.
	.	.	.	.	.	.	.	.	.	.	.	.	.	.	.	.	.	.	.	.	.	.	.	.	.	rs147305561	158835261	G	0.921497	0.0106478	1.61386e-14	13	5:158835261_GTTCT/G	0.408507	.	.
	39	6	6p25.3	chr6:1-1283320	rs9504361	577820	A	G	+++++++-+++++-++++	1.09944	0.0094	1.035e-23	1.9	0.4321	Self	-	-	-	-	-	-	-	-	-	2	rs9504361	577820	G	0.909523	0.00940475	6.523e-24	1	6:577820_A/G	0.991803	Chr6:577820	.
	.	.	.	.	.	.	.	.	.	.	.	.	.	.	.	.	.	.	.	.	.	.	.	.	.	rs114122513	491377	C	0.803063	0.0269096	3.62936e-16	1	6:491377_T/C	1	.	.
	40	6	6p22.3	chr6:20236286-21683621	rs7748720	20689945	A	G	+++-++-+++-++--+++	1.08959	0.011	7.295e-15	48.9	0.01034	Self	-	-	-	-	-	-	-	-	-	1	rs7748720	20689945	A	1.08959	0.0110031	6.29782e-15	6	6:20689945_G/A	0.448883	Chr6:20689945	.
	41	6	6p22.3-6p21.31 (6p21.33)	chr6:24014202-36343527	rs12189871	31251924	T	C	+++++++++++++++?++	3.3062	0.0143	1.78e-1524	95.8	1.779e-71	rs58102217	31346655	A	G	++++++++++++++++++	3.50433	0.0191	1.01e-934	89.1	2.237e-24	N/A	-	-	-	-	-	-	1	6:31346655_G/A	1	Chr6:30916259	.
	42	6	6q21-6q22.31 (6q21)	chr6:110654996-123108402	rs33980500	111913262	T	C	++++++++++++++++++	1.38583	0.0161	1.24e-91	81.1	5.965e-12	Self	-	-	-	-	-	-	-	-	-	3	rs33980500	111913262	T	1.30969	0.0174434	5.81482e-54	1	6:111913262_C/T	1	Chr6:111929862	.
	.	.	.	.	.	.	.	.	.	.	.	.	.	.	.	.	.	.	.	.	.	.	.	.	.	rs13199291	111942781	T	1.13708	0.0183013	2.22798e-12	2	6:111615473_C/T	0.860401	.	.
	.	.	.	.	.	.	.	.	.	.	.	.	.	.	.	.	.	.	.	.	.	.	.	.	.	rs6908585	111932873	T	0.938412	0.0100715	2.76304e-10	1	6:111932873_C/T	0.997774	.	.
	43	6	6q23.3	chr6:137606494-138302841	rs582757	138197824	T	C	-------------+----	0.869271	0.01	6.923e-45	34.9	0.07213	Self	-	-	-	-	-	-	-	-	-	2	rs582757	138197824	T	0.868723	0.0100096	6.72584e-45	4	6:138197824_C/T	0.501666	Chr6:138197824	.
	.	.	.	.	.	.	.	.	.	.	.	.	.	.	.	.	.	.	.	.	.	.	.	.	.	rs9321623	137958265	T	0.94015	0.00920228	1.99233e-11	33	6:137958265_C/T	0.0655542	.	.
	44	6	6q25.3	chr6:158193486-159950480	rs2451258	159506600	T	C	------+--+----+---	0.916127	0.0096	5.688e-20	0	0.6314	Self	-	-	-	-	-	-	-	-	-	1	rs2451258	159506600	T	0.916127	0.00960388	7.42168e-20	7	6:159506600_C/T	0.490104	Chr6:159506600	.
	45	7	7p21.1	chr7:16654963-17593990	rs78233367	17165436	T	C	+++-+++++++-+-++++	1.06332	0.0108	1.261e-08	0	0.4694	Self	-	-	-	-	-	-	-	-	-	1	rs78233367	17165436	C	0.940447	0.0108016	1.31313e-08	8	7:17165436_T/C	0.366414	None	.
	46	7	7p15.1-7p14.3 (7p14.3)	chr7:28712513-29197970	rs117744081	29132279	A	G	----------+-----+-	0.866667	0.0252	1.371e-08	31.2	0.1012	Self	-	-	-	-	-	-	-	-	-	1	rs117744081	29132279	G	1.15385	0.0252038	1.3651e-08	7	7:29132279_A/G	0.820609	None	.
	47	7	7p14.2-7p14.1 (7p14.1)	chr7:36550522-37489496	rs75993298	37404798	T	C	------------------	0.903752	0.0147	4.984e-12	0	0.6259	Self	-	-	-	-	-	-	-	-	-	1	rs60600003	37382465	G	1.11016	0.0151034	4.54909e-12	39	7:37382465_T/G	0.0803755	Chr7:37385365	.
	48	7	7q32.1-7q32.2 (7q32.1)	chr7:127908745-129931330	rs4728141	128567032	T	C	-----------+-+----	0.936693	0.0092	1.263e-12	2.7	0.4229	Self	-	-	-	-	-	-	-	-	-	1	rs4728141	128567032	C	1.06759	0.00920221	1.18603e-12	5	7:128567032_T/C	0.697636	None	.
	49	8	8q12.1-8q12.2 (8q12.2)	chr8:59726957-62003563	rs79376089	61841979	A	G	+++++-++++++++++++	1.16102	0.0216	4.979e-12	0	0.8477	Self	-	-	-	-	-	-	-	-	-	2	rs79376089	61841979	A	1.16736	0.021626	8.32948e-13	1	8:61841979_G/A	0.999982	None	.
	.	.	.	.	.	.	.	.	.	.	.	.	.	.	.	.	.	.	.	.	.	.	.	.	.	rs71245537	61851852	CT	0.906462	0.01732	1.42739e-08	5	8:61851852_C/CT	0.804213	.	.
	50	8	8q21.13	chr8:80770876-81331520	rs7828306	81298643	T	G	---------+--+-+---	0.93314	0.0098	2.079e-12	4.4	0.4024	Self	-	-	-	-	-	-	-	-	-	1	rs7828306	81298643	T	0.93314	0.00980232	1.67035e-12	8	8:81298643_G/T	0.74114	None	.
	51	8	8q24.13	chr8:126411670-126764777	rs4242369	126439406	T	C	----------+------+	0.944311	0.0095	1.751e-09	7	0.3717	Self	-	-	-	-	-	-	-	-	-	1	rs4242369	126439406	C	1.05897	0.00950169	1.63444e-09	2	8:126439406_T/C	0.923014	None	.
	52	8	8q24.21	chr8:129309450-130380941	rs77247401	129561216	CTG	C	----?-+--+---+----	0.919891	0.0142	3.775e-09	0	0.8303	Self	-	-	-	-	-	-	-	-	-	1	rs77247401	129561216	CTG	0.919891	0.0142025	4.12103e-09	59	8:129561216_C/CTG	0.0455638	None	.
	53	9	9p21.1-9p13.2 (9p21.1)	chr9:31118528-36745517	rs11795343	32523737	T	C	+++-+++++++-+-++++	1.10263	0.0093	1.021e-25	58	0.001094	Self	-	-	-	-	-	-	-	-	-	2	rs11795343	32523737	C	0.895501	0.00956671	8.57722e-31	1	9:32523737_T/C	0.999145	Chr9:32523737	.
	.	.	.	.	.	.	.	.	.	.	.	.	.	.	.	.	.	.	.	.	.	.	.	.	.	rs7042042	32451144	G	1.05788	0.0098706	1.19748e-08	48	9:32451144_A/G	0.215165	.	.
	54	9	9q31.2-9q31.3 (9q31.2)	chr9:110137536-112778707	rs7860780	110772665	T	C	+++++++++++++-++++	1.07562	0.0093	6.044e-15	27.1	0.1395	Self	-	-	-	-	-	-	-	-	-	3	rs7860780	110772665	C	0.923269	0.00945014	2.9633e-17	59	9:110773245_G/A	0.127935	Chr9:110792282	.
	.	.	.	.	.	.	.	.	.	.	.	.	.	.	.	.	.	.	.	.	.	.	.	.	.	rs10979206	110860513	C	1.13623	0.0189723	1.67481e-11	16	9:110860513_T/C	0.14746	.	.
	.	.	.	.	.	.	.	.	.	.	.	.	.	.	.	.	.	.	.	.	.	.	.	.	.	rs562125	110735163	C	1.06711	0.0102268	2.13654e-10	20	9:110735163_A/C	0.213755	.	.
	55	9	9q32-9q33.1 (9q32)	chr9:116735584-117700280	rs1407308	117570223	T	G	--------+---++----	0.947243	0.0091	2.427e-09	3.3	0.4163	Self	-	-	-	-	-	-	-	-	-	1	rs1407308	117570223	G	1.0557	0.00910149	2.59964e-09	19	9:117570223_T/G	0.201494	Chr9:117558703	.
	56	10	10p15.1	chr10:5985447-6270160	rs61839660	6094697	T	C	+++++++++-+++-++++	1.11717	0.016	4.842e-12	2.3	0.4281	Self	-	-	-	-	-	-	-	-	-	1	rs61839660	6094697	T	1.11717	0.016004	4.41292e-12	11	10:6094697_C/T	0.738588	None	.
	57	10	10p15.1-10p14 (10p15.1)	chr10:6270161-6618515	rs4750517	6520458	A	G	++++++++++++++++++	1.05717	0.0099	1.998e-08	0	0.8301	Self	-	-	-	-	-	-	-	-	-	1	rs4750517	6520458	G	0.945917	0.00990145	1.96176e-08	6	10:6520458_A/G	0.315739	None	.
	58	10	10q21.1-10q22.1 (10q21.2)	chr10:60666006-71627683	rs2944542	64369999	C	G	+--+---------+----	0.944972	0.0094	1.869e-09	28.2	0.1282	Self	-	-	-	-	-	-	-	-	-	1	rs2944542	64369999	G	1.05823	0.00940162	1.74157e-09	8	10:64369999_C/G	0.183527	Chr10:64369999	.
	59	10	10q22.1-10q22.3 (10q22.2)	chr10:73284303-77997067	rs2664280	75617344	A	T	------------------	0.913109	0.0092	3.188e-23	0	0.5997	Self	-	-	-	-	-	-	-	-	-	1	rs2459446	75601596	T	0.913109	0.00920425	5.29704e-23	11	10:75601596_C/T	0.117885	Chr10:75601596	.
	60	10	10q22.3	chr10:80876153-81187765	rs1250546	81032532	A	G	++++++++++-++-++++	1.09593	0.0092	3.747e-23	15.5	0.2679	Self	-	-	-	-	-	-	-	-	-	1	rs1250546	81032532	G	0.91247	0.00920425	2.47358e-23	5	10:81032532_A/G	0.747403	Chr10:81043743	.
	61	10	10q23.1-10q23.31 (10q23.31)	chr10:85458470-92005591	rs74559740	89637201	A	T	+++-++-++++-++++++	1.20816	0.0329	9.39e-09	0.4	0.4493	Self	-	-	-	-	-	-	-	-	-	1	rs74559740	89637201	A	1.20816	0.0329056	9.09754e-09	7	10:89637201_T/A	0.759234	Chr10:89824771	.
	62	10	10q23.31-10q23.33 (10q23.33)	chr10:92876528-95396109	rs11187128	94429708	T	G	++++++-+++-++++++?	1.06088	0.0104	1.182e-08	0	0.6498	rs9420589	94450233	T	G	----------++-----+	0.954851	0.0092	4.887e-07	27.5	0.1353	1	-	-	-	-	-	-	-	-	-	None	.
	63	10	10q24.2-10q25.1 (10q24.31)	chr10:100242738-107998488	rs10883448	101904344	A	G	---++-----++------	0.928857	0.0093	2.381e-15	50.2	0.008037	Self	-	-	-	-	-	-	-	-	-	1	rs10883448	101904344	A	0.928857	0.00930277	2.13705e-15	19	10:101904344_G/A	0.40383	Chr10:102038641	.
	64	11	11p13	chr11:36091454-36397338	rs7108441	36351781	A	G	++++++++++++++++++	1.09823	0.0104	2.298e-19	0	0.8241	Self	-	-	-	-	-	-	-	-	-	1	rs7108441	36351781	G	0.910556	0.0104041	2.13532e-19	3	11:36351781_A/G	0.749755	None	.
	65	11	11p13-11p12 (11p12)	chr11:36397339-36897877	rs74688172	36430658	A	G	+++++++++-++++-+++	1.25458	0.0248	5.63e-20	0	0.7041	Self	-	-	-	-	-	-	-	-	-	1	rs74688172	36430658	A	1.25458	0.024808	6.11974e-20	18	11:36430658_G/A	0.132354	None	.
	66	11	11q12.3-11q13.3 (11q13.1)	chr11:63157253-69545170	rs118086960	65593444	A	T	----------+--+---?	0.914114	0.0105	9.001e-18	0	0.6278	rs663743	64107735	A	G	------+----+------	0.920351	0.0097	1.037e-17	0	0.5655	2	rs663743	64107735	A	0.920816	0.00970359	1.87228e-17	12	11:64107735_G/A	0.38993	Chr11:65593444; Chr11:64053157	.
	.	.	.	.	.	.	.	.	.	.	.	.	.	.	.	.	.	.	.	.	.	.	.	.	.	rs111953392	65595697	A	1.09846	0.0121037	8.57727e-15	8	11:65595697_G/A	0.30298	.	.
	67	11	11q13.3-11q13.5 (11q13.5)	chr11:70381300-76516253	rs2212434	76281593	T	C	++-++++-+-++++++++	1.05264	0.0092	2.562e-08	40.6	0.03824	Self	-	-	-	-	-	-	-	-	-	1	rs2212434	76281593	T	1.05264	0.00920133	2.47133e-08	27	11:76281593_C/T	0.26379	None	.
	68	11	11q22.3-11q23.1 (11q22.3)	chr11:109864800-110703537	rs10594885	109982701	CAT	C	++++++++++--++++++	1.08665	0.0099	3.788e-17	43.1	0.02713	Self	-	-	-	-	-	-	-	-	-	1	rs4633430	109974444	T	0.920996	0.00980323	4.65121e-17	58	11:109974444_A/T	0.0410816	Chr11:109962432	.
	69	11	11q23.3	chr11:117298216-120390709	rs7110845	120175749	A	G	+++++++++-++++++++	1.07004	0.0092	2.306e-13	0	0.8392	Self	-	-	-	-	-	-	-	-	-	1	rs7110845	120175749	G	0.934541	0.00920233	1.88328e-13	2	11:120175749_A/G	0.890948	None	.
	70	11	11q24.2-11q24.3 (11q24.3)	chr11:127317610-128759526	rs7120822	128390069	A	T	----------++------	0.90303	0.0108	3.098e-21	0	0.8835	Self	-	-	-	-	-	-	-	-	-	3	rs7117118	128396738	G	1.107	0.0108124	5.36999e-21	6	11:128396738_A/G	0.278013	Chr11:128391937	.
	.	.	.	.	.	.	.	.	.	.	.	.	.	.	.	.	.	.	.	.	.	.	.	.	.	rs7933433	128194450	T	1.08186	0.00975808	7.40777e-16	6	11:128194450_G/T	0.255923	.	.
	.	.	.	.	.	.	.	.	.	.	.	.	.	.	.	.	.	.	.	.	.	.	.	.	.	rs73018928	128172643	A	0.935291	0.0110631	1.47629e-09	18	11:128172643_T/A	0.129575	.	.
	71	12	12p13.33	chr12:669954-1079588	rs10849557	901531	T	C	++--++++++++++++++	1.05454	0.0093	1.017e-08	29.3	0.1181	Self	-	-	-	-	-	-	-	-	-	1	rs10774465	923311	A	1.05401	0.00920141	1.08732e-08	20	12:923311_G/A	0.0798001	None	.
	72	12	12p13.31	chr12:5750131-6478092	rs6489711	6468303	T	C	++++++-++-++++-+++	1.06823	0.0097	1.012e-11	31	0.1029	Self	-	-	-	-	-	-	-	-	-	1	rs6489711	6468303	C	0.936131	0.00970224	1.0278e-11	1	12:6468303_T/C	0.979435	None	.
	73	12	12p13.2	chr12:10481523-11752307	rs17513937	10574001	T	C	---+---------+---?	0.924132	0.0108	2.198e-13	0	0.4994	rs11838084	10580303	T	C	+++-+++++++++-++++	1.06994	0.0098	5.748e-12	16.8	0.2524	1	rs11838084	10580303	C	0.934634	0.00980215	5.33182e-12	15	12:10580303_T/C	0.319944	Chr12:10597207	.
	74	12	12q13.13-12q14.1 (12q13.3)	chr12:52647027-61740306	rs111580405	56739557	A	G	+++++++++++++++++?	1.31167	0.0208	9.808e-39	69.1	1.19e-05	rs184104056	56688237	A	G	------------------	0.786943	0.0186	4.52e-38	73.2	2.873e-07	3	rs184104056	56688237	A	0.81136	0.0189357	2.45966e-28	82	12:56737973_A/G	0.0416191	Chr12:56741228	.
	.	.	.	.	.	.	.	.	.	.	.	.	.	.	.	.	.	.	.	.	.	.	.	.	.	rs10876864	56401085	A	0.92814	0.00936124	1.638e-15	10	12:56401085_G/A	0.653284	.	.
	.	.	.	.	.	.	.	.	.	.	.	.	.	.	.	.	.	.	.	.	.	.	.	.	.	rs73127340	56605358	T	1.21312	0.0351452	3.86305e-08	22	12:56605358_C/T	0.40021	.	.
	75	12	12q22	chr12:94514599-94922415	rs79611018	94544520	A	G	-------+---+--+---	0.843834	0.0287	3.414e-09	0	0.5218	Self	-	-	-	-	-	-	-	-	-	1	rs79611018	94544520	A	0.843834	0.0287049	3.3113e-09	1	12:94544520_G/A	0.954306	None	.
	76	12	12q24.11-12q24.13 (12q24.12)	chr12:109025044-113264274	rs3184504	111884608	T	C	+++-++++++--+-++++	1.0847	0.0092	8.974e-19	19.5	0.2214	Self	-	-	-	-	-	-	-	-	-	1	rs3184504	111884608	C	0.921917	0.00920345	1.0132e-18	4	12:111884608_T/C	0.42706	Chr12:112059557	.
	77	12	12q24.31	chr12:122482793-125318107	rs10847516	122665173	A	G	---------+---+---?	0.930252	0.01	4.727e-13	35.5	0.07321	rs7968808	122661791	T	C	+++++++++-+++-++++	1.0662	0.0093	4.412e-12	51.4	0.006245	1	rs7968808	122661791	T	1.0662	0.00930214	5.5446e-12	23	12:122661791_C/T	0.127691	Chr12:122668326	.
	78	13	13q14.11-13q14.12 (13q14.12)	chr13:44667957-45441012	rs35286429	45322344	CA	C	----------++------	0.941859	0.0096	4.02e-10	2.6	0.4242	Self	-	-	-	-	-	-	-	-	-	1	rs35286429	45322344	CA	0.941859	0.00960173	4.41905e-10	15	13:45322344_C/CA	0.0952934	Chr13:45321731	.
	79	13	13q14.2-13q21.2 (13q14.2)	chr13:47817612-61266475	rs9591325	50811220	T	C	+++-++++++-++++-++	1.10318	0.018	4.782e-08	29.6	0.1156	Self	-	-	-	-	-	-	-	-	-	1	rs9591325	50811220	C	0.906468	0.0180025	4.90258e-08	14	13:50811220_T/C	0.28834	Chr13:50811220	.
	80	13	13q32.2-13q32.3 (13q32.3)	chr13:99264865-100630234	rs9513593	99950260	A	G	---------++--++---	0.928115	0.0119	3.468e-10	30.4	0.1082	Self	-	-	-	-	-	-	-	-	-	1	rs9513593	99950260	A	0.928115	0.0119022	3.66324e-10	27	13:99950260_G/A	0.0771974	Chr13:99950260	.
	81	14	14q13.1-14q13.3 (14q13.2)	chr14:34811948-36944416	rs8016947	35832666	T	G	------------------	0.87197	0.0092	3.411e-50	41.6	0.03375	Self	-	-	-	-	-	-	-	-	-	2	rs8016947	35832666	G	1.12163	0.00970693	2.90985e-32	1	14:35832666_T/G	0.999668	Chr14:35839236	.
	.	.	.	.	.	.	.	.	.	.	.	.	.	.	.	.	.	.	.	.	.	.	.	.	.	rs7148066	35847810	G	1.09937	0.0130777	4.34351e-13	6	14:35847810_A/G	0.3889	.	.
	82	14	14q32.2	chr14:98264711-98989021	rs79470265	98649129	A	C	+++++++++++++-+++?	1.11472	0.0126	7.362e-18	34.8	0.07806	rs7144406	98659847	A	G	+++++++++++++-+++-	1.09878	0.0115	2.297e-16	54.6	0.002934	1	rs7144406	98659847	G	0.910101	0.0115038	2.6421e-16	6	14:98659847_A/G	0.370361	chr14:98668778:D	.
	83	14	14q32.33	chr14:105095763-107349540	rs3825765	105532812	A	G	+++-++++++++++-+++	1.06865	0.0102	7.773e-11	0	0.5938	Self	-	-	-	-	-	-	-	-	-	1	rs3825765	105532812	G	0.935756	0.010202	7.5906e-11	52	14:105532812_A/G	0.0594155	None	.
	84	15	15q13.2-15q13.3 (15q13.3)	chr15:30641318-32568050	rs28510484	31637569	C	G	------+----+-++---	0.930624	0.0124	6.832e-09	31.8	0.09615	Self	-	-	-	-	-	-	-	-	-	1	rs28510484	31637569	C	0.930624	0.012402	6.73237e-09	3	15:31637569_G/C	0.467386	Chr15:31637666	.
	85	15	15q23	chr15:69959886-70342564	rs12912487	70032794	A	G	---+------+--+----	0.914388	0.0157	1.088e-08	44.6	0.02178	Self	-	-	-	-	-	-	-	-	-	1	rs36052700	70033664	T	0.91448	0.0156023	1.00482e-08	42	15:70033664_C/T	0.0434498	None	.
	86	15	15q25.1-15q25.3 (15q25.3)	chr15:81133059-87694252	rs7171410	85673696	A	G	+++-++++++--++++++	1.05338	0.0094	3.609e-08	0	0.7341	Self	-	-	-	-	-	-	-	-	-	1	rs7171410	85673696	G	0.949329	0.00940136	3.18204e-08	235	15:85673696_A/G	0.514136	None	rs35343117 (15:86079115) previously identified in Eur but did not replicate (Tsoi et al, Nat Commun 2015)
	87	16	16p13.13	chr16:10994665-11612938	rs2021511	11344903	T	C	--------------+---	0.899155	0.0101	1.05e-25	0	0.542	Self	-	-	-	-	-	-	-	-	-	2	rs2021511	11344903	T	0.902816	0.0101286	5.89041e-24	3	16:11344903_C/T	0.726917	Chr16:11354091	.
	.	.	.	.	.	.	.	.	.	.	.	.	.	.	.	.	.	.	.	.	.	.	.	.	.	rs7403919	11085968	T	0.945885	0.00942369	3.55463e-09	72	16:11085968_C/T	0.357654	.	.
	88	16	16p12.1-16q12.1 (16p11.2)	chr16:28020777-51066021	rs13708	31000809	A	G	--------------+---	0.927836	0.0094	1.242e-15	29.1	0.1204	Self	-	-	-	-	-	-	-	-	-	2	rs9938550	30999142	G	0.928747	0.00930296	1.93054e-15	95	16:30999142_A/G	0.0315928	Chr16:31021078	.
	.	.	.	.	.	.	.	.	.	.	.	.	.	.	.	.	.	.	.	.	.	.	.	.	.	rs8056259	28272373	T	1.06548	0.0106023	2.20408e-09	3	16:28272373_C/T	0.412692	.	.
	89	17	17p13.2	chr17:4455699-5737306	rs139021596	4559281	CACAA	C	--+---------?----?	0.930159	0.0129	2.145e-08	0	0.5958	17_4610727_A_AC	4610727	A	AC	--?---------------	0.939319	0.0113	2.954e-08	0	0.9578	1	17_4610727_A_AC	4610727	AC	1.0646	0.0113018	3.04345e-08	126	17:4610727_A/AC	0.0442199	None	.
	90	17	17p12-17q11.2 (17q11.2)	chr17:15305646-30899190	rs28998802	26124908	A	G	++++++++++++++++++	1.17422	0.013	4.204e-35	55.8	0.002097	Self	-	-	-	-	-	-	-	-	-	3	rs28998802	26124908	A	1.20613	0.0133261	6.34732e-45	1	17:26124908_G/A	1	Chr17:26124908	.
	.	.	.	.	.	.	.	.	.	.	.	.	.	.	.	.	.	.	.	.	.	.	.	.	.	rs2779248	26127832	C	1.10672	0.00966167	9.10062e-26	2	17:26127832_T/C	0.608534	.	.
	.	.	.	.	.	.	.	.	.	.	.	.	.	.	.	.	.	.	.	.	.	.	.	.	.	rs9903944	26180739	G	0.94711	0.0092427	4.12198e-09	43	17:26180739_A/G	0.104935	.	.
	91	17	17q12-17q21.33 (17q21.2)	chr17:35285540-48123759	rs73986523	40270062	T	C	+++++++++++++++++?	1.19113	0.0224	6.423e-15	17.3	0.2513	rs35950888	40499198	A	G	-----------+-+----	0.936786	0.0096	1.03e-11	28.5	0.1257	3	rs17884075	40541608	A	0.932728	0.00962372	4.60572e-13	28	17:40541608_AC/A	0.0494609	Chr17:40536396	.
	.	.	.	.	.	.	.	.	.	.	.	.	.	.	.	.	.	.	.	.	.	.	.	.	.	rs112098825	40302271	G	0.863167	0.020751	1.33082e-12	22	17:40302271_A/G	0.0769849	.	.
	.	.	.	.	.	.	.	.	.	.	.	.	.	.	.	.	.	.	.	.	.	.	.	.	.	rs35971701	43359891	C	0.93696	0.0116021	1.99646e-08	1939	17:43359891_T/C	0.181193	.	.
	92	17	17q25.1-17q25.2 (17q25.1)	chr17:72028045-74910437	rs544081912	73801480	G	GA	++++++++++++?-+++?	1.12199	0.0138	6.42e-17	0	0.839	rs4630610	73822583	A	C	++++++++++++-+++++	1.10827	0.0127	5.646e-16	0	0.8515	1	rs4630610	73822583	A	1.10827	0.0127039	5.86966e-16	10	17:73822583_C/A	0.277247	Chr17:73890363	.
	93	17	17q25.3	chr17:77943023-79335567	rs11653893	78178830	A	G	+++-++-++++++-++++	1.08296	0.0091	2.41e-18	9.7	0.3385	Self	-	-	-	-	-	-	-	-	-	1	rs11653893	78178830	G	0.923393	0.00910328	2.03943e-18	9	17:78178830_A/G	0.193484	Chr17:78175483	.
	94	18	18p11.21	chr18:11874987-13422926	rs547226169	12875316	T	TA	------+----+-++--?	0.912379	0.0108	2.478e-17	0	0.6695	rs559406	12857002	T	G	------+----+-++---	0.928486	0.0092	5.184e-16	15.8	0.2643	1	rs559406	12857002	T	0.928486	0.00920285	7.46132e-16	1	18:12857002_G/T	0.999111	Chr18:12857002	.
	95	18	18q21.2-18q21.31 (18q21.2)	chr18:48232596-55847091	rs34689541	51797526	CAAAG	C	+++-+++++++++-++++	1.11293	0.0099	2.841e-27	28.8	0.1231	Self	-	-	-	-	-	-	-	-	-	1	rs34689541	51797526	CAAAG	1.11293	0.00990544	3.36247e-27	63	18:51797526_C/CAAAG	0.0480591	Chr18:51816394	.
	96	19	19p13.3	chr19:609759-1285288	19_936353_C_G	936353	C	G	----+-------++----	0.927743	0.0136	3.36e-08	6.5	0.3772	Self	-	-	-	-	-	-	-	-	-	1	rs10404332	940928	C	1.0767	0.0134018	3.50403e-08	28	19:936353_C/G	0.0847642	None	.
	97	19	19p13.3	chr19:3906651-4551554	rs79657645	4328755	C	G	---+--?----+?-+---	0.790176	0.0389	1.425e-09	20.5	0.2202	Self	-	-	-	-	-	-	-	-	-	1	rs79657645	4328755	C	0.790176	0.0389073	1.42311e-09	2	19:4328755_G/C	0.697726	None	.
	98	19	19p13.2	chr19:10038972-11280551	rs34536443	10463118	C	G	------------?-----	0.601577	0.027	2.632e-79	75.3	8.132e-08	Self	-	-	-	-	-	-	-	-	-	3	rs34536443	10463118	C	0.621814	0.0281716	8.14171e-64	1	19:10463118_G/C	1	Chr19:10463118; Chr19:10886206	.
	.	.	.	.	.	.	.	.	.	.	.	.	.	.	.	.	.	.	.	.	.	.	.	.	.	rs12720356	10469975	C	0.822762	0.0166805	1.34292e-31	1	19:10469975_A/C	0.999967	.	.
	.	.	.	.	.	.	.	.	.	.	.	.	.	.	.	.	.	.	.	.	.	.	.	.	.	rs7343087	10585233	G	0.923428	0.0125322	2.06291e-10	77	19:10585233_A/G	0.153109	.	.
	99	19	19p13.11	chr19:17783937-19065462	rs8107351	18612758	A	G	+++++++++-+++-++++	1.07519	0.0095	1.888e-14	17.8	0.2407	Self	-	-	-	-	-	-	-	-	-	1	rs1560119	18573675	G	1.07487	0.00940255	1.60624e-14	45	19:18573675_A/G	0.0502005	None	.
	100	19	19q13.11	chr19:32573487-34140146	rs75826800	33874354	T	C	---+---+--+-------	0.935382	0.0106	3.32e-10	23	0.1818	Self	-	-	-	-	-	-	-	-	-	1	rs75826800	33874354	T	0.935382	0.0106019	2.9622e-10	22	19:33874354_C/T	0.142471	None	.
	101	19	19q13.33	chr19:48509877-49415794	rs516246	49206172	T	C	++-+++++++++++++++	1.06801	0.0091	6.401e-13	43.8	0.02444	Self	-	-	-	-	-	-	-	-	-	1	rs516246	49206172	T	1.06801	0.00910222	4.86545e-13	41	19:49206172_C/T	0.281403	Chr19:49206417	.
	102	20	20q13.12-20q13.13 (20q13.13)	chr20:45930662-48176258	rs557754609	47376086	CAA	C	--?---?+?-?+-++?-?	0.861741	0.0272	4.598e-08	40.1	0.07338	rs4809724	47355462	A	G	---+-+----+-+-+---	0.949614	0.0112	3.664e-06	24.3	0.1683	1	-	-	-	-	-	-	-	-	-	None	.
	103	20	20q13.13	chr20:48176259-49595819	rs57717749	48560372	T	C	------+----------?	0.879941	0.0102	4.326e-36	29.2	0.1252	rs2235616	48569127	A	G	------+-----------	0.893061	0.0092	1.563e-34	52.2	0.005257	2	rs6125829	48568929	T	0.903978	0.00935293	3.69933e-27	31	20:48574454_G/A	0.0639426	Chr20:48574454	.
	.	.	.	.	.	.	.	.	.	.	.	.	.	.	.	.	.	.	.	.	.	.	.	.	.	rs6020200	48633764	A	1.09815	0.0127042	1.7064e-13	31	20:48633764_G/A	0.523435	.	.
	104	20	20q13.13-20q13.2 (20q13.2)	chr20:49595820-51901210	rs6067808	50142524	C	G	-------+-+--------	0.938286	0.0092	3.729e-12	0	0.6604	Self	-	-	-	-	-	-	-	-	-	1	rs6067808	50142524	G	1.06577	0.0092021	4.44262e-12	3	20:50142524_C/G	0.619637	None	.
	105	21	21q22.13-21q22.2 (21q22.2)	chr21:37997683-41109472	rs2836747	40282556	A	G	++++++++++--++++++	1.05654	0.0094	5.254e-09	15.9	0.2638	Self	-	-	-	-	-	-	-	-	-	1	rs2836747	40282556	G	0.946485	0.00940157	4.91324e-09	2	21:40282556_A/G	0.913397	None	.
	106	22	22p13-22q11.1 (22q11.1)	chr22:1-17713187	rs917864	17565932	T	C	++++??-++++-+--+++	1.07519	0.0123	3.869e-09	0	0.4763	Self	-	-	-	-	-	-	-	-	-	1	rs917864	17565932	C	0.930066	0.0123023	3.78723e-09	30	22:17565932_T/C	0.0616554	None	.
	107	22	22q11.21	chr22:19717883-20948848	rs165687	20867265	A	G	-+++++-++++-+?-+++	1.06237	0.0108	2.364e-08	0	0.5035	Self	-	-	-	-	-	-	-	-	-	1	rs165687	20867265	A	1.06237	0.0108016	2.1308e-08	41	22:20867265_G/A	0.20186	None	.
	108	22	22q11.21-22q11.22 (22q11.21)	chr22:21632372-22758253	rs131656	21917450	A	G	+++-++++++++++++++	1.11728	0.0114	2.38e-22	0	0.6988	Self	-	-	-	-	-	-	-	-	-	1	rs7445	21977047	T	1.11516	0.0112049	2.2936e-22	58	22:21977047_C/T	0.0336961	Chr22:21974703	.
	109	22	22q12.3	chr22:37004484-37559474	22_37259605_T_C	37259605	T	C	------?+--?---+---	0.909009	0.012	1.51e-15	0	0.6663	Self	-	-	-	-	-	-	-	-	-	1	rs10622881	37255235	CTCTT	1.10916	0.0130045	1.63285e-15	3	22:37255235_C/CTCTT	0.379775	None	.

## Sheet: Supplementary Data 2
	Supplementary Data 2: Previously reported European psoriasis susceptibility loci not found genome-wide significantly associated
	Chr, chromosome; EA, effect allele; NEA non-effect allele; OR, odds ratio; P, meta-analysis p-value (two-sided Z-test, unadjusted for multiple tests).
	Previously reported lead variant					Current meta-analysis results (previously reported lead variant)						Current meta-analysis results (lowest p-value within 1Mb of previously reported lead variant)
	Variant	Chr	Chromosme band	Position (hg19)	Publication	EA	NEA	Direction	Odds ratio	Std Err log(OR)	P	Position (hg19)	EA	NEA	Direction	Odds ratio	Std Err log(OR)	P
	rs34394770	13	13q14.11	40333369	Yin et al, Nat Commun (2015)	T	C	+++-++-+++++++-+++	1.0454	0.0095	3.112e-06	40299842	A	ATAG	---+--+------++--?	0.947527	0.0106	3.741e-07
	rs8128234	21	21q22.12	36470865	Yin et al, Nat Commun (2015)	T	C	++++++++++-+++++++	1.04603	0.0113	6.503e-05	36506470	T	G	++++-+-++--++++++?	1.08741	0.0156	8.45e-08

## Sheet: Supplementary Data 3
	Supplementary Data 3: Summary of loci newly reported in Europeans
	Chr, chromosome; EA, effect allele; NEA non-effect allele; PP, posterior probability. Newly reported loci with multiple independent association signals are shaded grey.
	a Meta-analysis association p-values are derived from two-sided Z-tests unadjusted for multiple tests
	b Signals not falling within a gene body (between transcript start and end) are reported as distance from transcription start site of up- and down-stream genes
	c Distance measured from association signal lead variant to transcription start site
	Region #	Chr	Association signal lead variant							Number of independent signals	Closest protein-codingb	All protein-coding within 250kbc
			rsID	Position (hg19)	EA	NEA	Odds ratio	Std Err log(OR)	P-valuea
	2	1	rs78088488	12047368	CA	C	0.918788	0.0109	6.339e-15	1	MFN2 (within)	12 (CLCN6, VPS13D, KIAA2013, PLOD1, MIIP, MFN2, MTHFR, TNFRSF1B, NPPB, TNFRSF8, NPPA, C1orf167)
	3	1	rs4481843	16128205	A	G	0.943178	0.0107	4.621e-08	1	FBLIM1 (-43 KB); UQCRHL (+6 KB)	14 (PLEKHM2, DDI2, HSPB7, CLCNKA, SLC25A34, FBLIM1, AGMAT, ZBTB17, SRARP, RSC1A1, CLCNKB, TMEM82, UQCRHL, SPEN)
	6	1	rs34190690	33556279	T	C	1.06801	0.0113	5.589e-09	1	AZIN2 (within)	9 (FNDC5, HPCA, AZIN2, A3GALT2, TMEM54, RNF19B, TRIM62, ZNF362, AK2)
	10	1	rs10737548	161493545	T	C	0.938474	0.0108	4.586e-09	1	FCGR2A (-18 KB); HSPA6 (+1 KB)	13 (HSPA6, SDHC, FCRLA, ATF6, FCGR2B, FCGR2A, FCGR3A, FCGR3B, FCRLB, CFAP126, MPZ, DUSP12, FCGR2C)
	11	1	rs12046909	168507463	T	C	0.915669	0.0132	2.748e-11	1	TBX19 (-257 KB); XCL2 (+6 KB)	3 (XCL2, XCL1, DPT)
	15	2	rs56007024	25069727	T	C	0.902849	0.015	8.043e-12	1	ADCY3 (within)	5 (EFR3B, CENPO, DNAJC27, ADCY3, PTRHD1)
	17	2	rs740271	102600083	T	C	0.946769	0.0098	2.274e-08	1	MAP4K4 (-286 KB); IL1R2 (+8 KB)	3 (IL1RL2, IL1R2, IL1R1)
	18	2	rs13029175	111629125	T	G	0.941765	0.0098	7.667e-10	1	ACOXL (within)	3 (BCL2L11, BUB1, ACOXL)
	20	2	rs535047131	198534100	CT	C	0.931089	0.0129	3.167e-08	1	RFTN2 (within)	10 (PLCL1, SF3B1, RFTN2, HSPE1, HSPE1-MOB4, MOB4, HSPD1, COQ10B, MARS2, BOLL)
	21	2	rs35008063	231156484	T	G	1.07519	0.012	1.397e-09	1	SP140 (within)	5 (SP140, SP140L, SP110, SP100, SLC16A14)
	22	2	rs6760912	234110944	A	G	1.05823	0.0094	1.429e-09	1	INPP5D (within)	6 (INPP5D, NGEF, NEU2, ATG16L1, SAG, DGKD)
	23	2	rs62196011	239007563	T	C	1.06641	0.0108	2.908e-09	1	SCLY (within)	11 (ESPNL, KLHL30, ERFE, HES6, TRAF3IP1, UBE2F, RAMP1, UBE2F-SCLY, SCLY, ILKAP, PER2)
	26	3	rs9858861	156542637	C	G	0.949614	0.0094	3.32e-08	1	TIPARP (-150 KB); LEKR1 (+2 KB)	2 (LEKR1, TIPARP)
	27	3	rs12634152	188121019	T	C	0.950659	0.0092	3.434e-08	1	LPP (within)	1 (LPP)
	28	3	rs16864449	189220585	A	G	1.16696	0.0257	1.827e-09	1	TPRG1 (-331 KB); TP63 (+129 KB)	1 (TP63)
	30	3	rs34515026	196349234	T	C	1.0538	0.0093	1.573e-08	1	FBXO45 (-54 KB); NRROS (+17 KB)	10 (FBXO45, RNF168, WDR53, UBXN7, NRROS, PAK2, CEP19, PIGX, SENP5, SMCO1)
	31	4	rs13137072	123539854	A	G	0.916677	0.0125	2.926e-12	2	Signal 1: IL2 (-132 KB); IL21 (+33 KB) Signal 2: IL21 (-59 KB); BBS12 (+52 KB)	Signal 1: 5 (FGF2, BBS12, ADAD1, IL2, IL21) Signal 2: 6 (NUDT6, FGF2, SPATA5, BBS12, IL2, IL21)
	32	5	rs4594881	35846815	T	G	0.948665	0.0096	4.661e-08	1	SPEF2 (-229 KB); IL7R (+10 KB)	5 (UGT3A2, SPEF2, UGT3A1, CAPSL, IL7R)
	34	5	rs12654176	56058487	A	G	0.905924	0.0145	9.081e-12	1	ANKRD55 (-529 KB); MAP3K1 (+53 KB)	3 (SETD9, MIER3, MAP3K1)
	45	7	rs78233367	17165436	T	C	1.06332	0.0108	1.261e-08	1	AGR3 (-244 KB); AHR (+173 KB)	2 (AHR, AGR3)
	46	7	rs117744081	29132279	A	G	0.866667	0.0252	1.371e-08	1	CPVL (within)	3 (CPVL, CHN2, TRIL)
	48	7	rs4728141	128567032	T	C	0.936693	0.0092	1.263e-12	1	KCP (-16 KB); IRF5 (+11 KB)	11 (CCDC136, ATP6V1F, ATP6V1FNB, OPN1SW, TNPO3, IRF5, FLNC, GARIN1B, KCP, CALU, TSPAN33)
	49	8	rs79376089	61841979	A	G	1.16102	0.0216	4.979e-12	2	Signal 1: CHD7 (-251 KB); CLVS1 (+359 KB) Signal 2: CHD7 (-261 KB); CLVS1 (+349 KB)	Signal 1: None Signal 2: None
	50	8	rs7828306	81298643	T	G	0.93314	0.0098	2.079e-12	1	TPD52 (-215 KB); ZBTB10 (+100 KB)	2 (TPD52, ZBTB10)
	51	8	rs4242369	126439406	T	C	0.944311	0.0095	1.751e-09	1	NSMCE2 (-335 KB); TRIB1 (+3 KB)	1 (TRIB1)
	52	8	rs77247401	129561216	CTG	C	0.919891	0.0142	3.775e-09	1	TMEM75 (-601 KB); GSDMC (+1238 KB)	None
	56	10	rs61839660	6094697	T	C	1.11717	0.016	4.842e-12	1	IL2RA (within)	7 (GDI2, ANKRD16, FBH1, IL15RA, IL2RA, RBM17, PFKFB3)
	57	10	rs4750517	6520458	A	G	1.05717	0.0099	1.998e-08	1	PRKCQ (within)	1 (PRKCQ)
	62	10	rs11187128	94429708	T	G	1.06088	0.0104	1.182e-08	1	KIF11 (-77 KB); HHEX (+20 KB)	4 (IDE, HHEX, EXOC6, KIF11)
	64	11	rs7108441	36351781	A	G	1.09823	0.0104	2.298e-19	1	PRR5L (within)	4 (TRAF6, PRR5L, COMMD9, RAG1)
	65	11	rs74688172	36430658	A	G	1.25458	0.0248	5.63e-20	1	PRR5L (within)	6 (TRAF6, PRR5L, COMMD9, IFTAP, RAG1, RAG2)
	67	11	rs2212434	76281593	T	C	1.05264	0.0092	2.562e-08	1	EMSY (-126 KB); LRRC32 (+100 KB)	5 (LRRC32, TSKU, GVQW3, EMSY, THAP12)
	69	11	rs7110845	120175749	A	G	1.07004	0.0092	2.306e-13	1	POU2F3 (within)	6 (ARHGEF12, OAF, POU2F3, TLCD5, GRIK4, TRIM29)
	71	12	rs10849557	901531	T	C	1.05454	0.0093	1.017e-08	1	WNK1 (within)	4 (RAD52, WNK1, NINJ2, ERC1)
	72	12	rs6489711	6468303	T	C	1.06823	0.0097	1.012e-11	1	SCNN1A (within)	15 (VWF, LTBR, TAPBPL, CD9, MRPL51, NCAPD2, CHD4, IFFO1, VAMP1, CD27, TNFRSF1A, SCNN1A, GAPDH, NOP2, PLEKHG6)
	75	12	rs79611018	94544520	A	G	0.843834	0.0287	3.414e-09	1	PLXNC1 (within)	1 (PLXNC1)
	83	14	rs3825765	105532812	A	G	1.06865	0.0102	7.773e-11	1	GPR132 (-1 KB); JAG2 (+102 KB)	11 (CDCA4, CLBA1, AHNAK2, PLD4, NUDT14, BTBD6, GPR132, CEP170B, BRF1, JAG2, PACS2)
	85	15	rs12912487	70032794	A	G	0.914388	0.0157	1.088e-08	1	RPLP1 (-289 KB); TLE3 (+357 KB)	None
	86	15	rs7171410	85673696	A	G	1.05338	0.0094	3.609e-08	1	PDE8A (within)	2 (PDE8A, SLC28A1)
	89	17	rs139021596	4559281	CACAA	C	0.930159	0.0129	2.145e-08	1	PELP1 (-3 KB); ARRB2 (+3 KB)	24 (SPNS2, GGT6, SMTNL2, ALOX15, ARRB2, MED11, ZMYND15, VMO1, C17orf114, PLD2, CHRNE, C17orf107, GP1BA, SLC25A11, RNF167, PFN1, ENO3, CXCL16, MYBBP1A, PELP1, TM4SF5, GLTPD2, PSMB6, MINK1)
	96	19	19_936353_C_G	936353	C	G	0.927743	0.0136	3.36e-08	1	ARID3A (within)	22 (MISP, ABCA7, GRIN3B, CNN2, POLR2E, TMEM259, WDR18, PRSS57, ARHGAP45, GPX4, MED16, AZU1, R3HDM4, CFD, ARID3A, SBNO2, PALM, PTBP1, PRTN3, PLPPR3, KISS1R, ELANE)
	97	19	rs79657645	4328755	C	G	0.790176	0.0389	1.425e-09	1	STAP2 (within)	19 (YJU2, STAP2, MPND, SH3GL1, CHAF1A, UBXN6, HDGFL2, PLIN5, LRG1, MAP2K2, SIRT6, ANKRD24, SEMA6B, CREB3L3, EBI3, PLIN4, SHD, TMIGD2, FSD1)
	99	19	rs8107351	18612758	A	G	1.07519	0.0095	1.888e-14	1	ELL (within)	18 (LSM4, PGPEP1, LRRC25, SSBP4, KXD1, UBA52, REX1BD, IQCN, GDF15, ELL, PDE4C, CRTC1, KLHL26, JUND, ISYNA1, FKBP8, CRLF1, TMEM59L)
	100	19	rs75826800	33874354	T	C	0.935382	0.0106	3.32e-10	1	CEBPG (-10 KB); PEPD (+138 KB)	6 (CHST8, LRP3, CEBPG, PEPD, SLC7A10, CEBPA)
	102	20	rs557754609	47376086	CAA	C	0.861741	0.0272	4.598e-08	1	PREX1 (within)	2 (PREX1, ARFGEF2)
	104	20	rs6067808	50142524	C	G	0.938286	0.0092	3.729e-12	1	NFATC2 (within)	2 (ATP9A, NFATC2)
	105	21	rs2836747	40282556	A	G	1.05654	0.0094	5.254e-09	1	ETS2 (-105 KB); PSMG1 (+273 KB)	1 (ETS2)
	106	22	rs917864	17565932	T	C	1.07519	0.0123	3.869e-09	1	IL17RA (within)	5 (GAB4, TMEM121B, IL17RA, HDHD5, ADA2)
	107	22	rs165687	20867265	A	G	1.06237	0.0108	2.364e-08	1	MED15 (within)	4 (MED15, ZNF74, KLHL22, SCARF2)
	109	22	22_37259605_T_C	37259605	T	C	0.909009	0.012	1.51e-15	1	PVALB (-42 KB); NCF4 (+2 KB)	9 (NCF4, PVALB, IFT27, KCTD17, TST, CACNG2, TEX33, MPST, CSF2RB)

## Sheet: Supplementary Data 4
	Supplementary Data 4: Effect sizes reported in other populations at loci newly reported in Europeans
	Chr, chromosome; EA, effect allele; NEA non-effect allele; OR, odds ratio; CI, confidence interval.
	a Meta-analysis association p-values are derived from two-sided Z-tests unadjusted for multiple tests
	Region #	Previously reported variant	Chr	Position (hg19)	Study	Population	EA/NEA	Reported OR (95% CI)	Current meta-analysis OR (95% CI)	Current meta-analysis P-valuea
	2	rs2274976	1	11850927	Zuo et al, Nat Commun 2015	Han Chinese	A/G	0.79 (0.71 - 0.83)	1.00 (0.96-1.05)	0.8407
		rs5063	1	11907648	Zuo et al, Nat Commun 2015	Han Chinese	A/G	0.85 (0.79 - 0.88)	1.01 (0.97-1.05)	0.6719
		rs2103876	1	12053100	Stuart et al, HGG Adv 2022	South Asian	T/C	SAS: 1.19 (1.07 - 1.31) Transethnic: 1.11 (1.07–1.14)	1.07 (1.05-1.09)	5.025e-11
	11	rs12046909	1	168507463	Stuart et al, HGG Adv 2022	South Asian	C/T	SAS: 1.21 (1.09 - 1.34) Transethnic: 1.14 (1.09–1.19)	1.09 (1.06-1.12)	2.748e-11
	17	rs1420101	2	102957716	Zuo et al, Nat Commun 2015	Han Chinese	A/G	0.88 (0.84 - 0.91)	0.99 (0.97-1.00)	0.1449
	31	rs143700362	4	122754459	Yang et al, J Invest Dermatol 2019	Han Chinese	A/C	0.03 (no CI reported)	Variant not tested	Variant not tested

## Sheet: Supplementary Data 5
	Supplementary Data 5: Variance explained by independent psoriasis susceptibility signals
	All inferred independent signals used with estimated joint effect sizes in all regions except for MHC, which used single lead signal with marginal effect (see Methods).
	Psoriasis prevalence assumed	LDSC estimated liability scale variance explained by common variants h2 (standard error)		Percentage of variance explained by independent signals (Percentage of LDSC common variant heritability attributable to independent signals)
		Excluding HLA region	Including HLA region	Genome-wide (n=149)	Within MHC region (n=1, lead signal only)	Outside MHC region (n=148)	Within all previously known regions (n=97)	Within all newly reported regions (n=52)
	0.01	0.422 (0.040)	0.536 (0.120)	0.0964759	0.0397519	0.0613676	0.0864247	0.0120303
						(14.6%)		(2.9%)
	0.015	0.465 (0.044)	0.592 (0.132)	0.105497	0.0438116	0.0672688	0.0946182	0.0132549
						(14.5%)		(2.9%)
	0.02	0.501 (0.047)	0.637 (0.143)	0.112738	0.0470971	0.0720444	0.101206	0.0142551
						(14.4%)		(2.8%)
	0.025	0.531 (0.050)	0.676 (0.151)	0.118887	0.0499031	0.0761306	0.106807	0.0151175
						(14.3%)		(2.8%)
	0.03	0.559 (0.053)	0.711 (0.159)	0.124281	0.0523745	0.0797406	0.111726	0.0158846
						(14.3%)		(2.8%)

## Sheet: Supplementary Data 6
	Supplementary Data 6: Summary of statistical fine-mapping
	Neff, cumulative effective sample size; BCS, Bayesian 95% credible set; PPmax, maximum posterior probability for causality among variants in BCS.
	a Note that secondary signals were not mapped within the MHC block
		Primary association signals		Secondary association signals		All association signals
		Excluding MHC block	Including MHC block	Excluding MHC block	Including MHC blocka	Excluding MHC block	Including MHC blocka
	Identified signals	108	109	40	40	148	149
	Identified signals with Neff > 90% maximum	103	104	40	40	143	144
	Median BCS size	11	10.5	11	11	11	10.5
	# BCS including five variants or fewer	34	35	15	15	49	50
		0.330097	0.336538	0.375	0.375	0.342657	0.347222
	# BCS including single variant	17	18	5	5	22	23
		0.165049	0.173077	0.125	0.125	0.153846	0.159722
	Median BCS PPmax	0.281403	0.282146	0.394555	0.394555	0.30298	0.309359
	# BCS including variant with PPmax>0.5	35	36	16	16	51	52
		0.339806	0.346154	0.4	0.4	0.356643	0.361111

## Sheet: Supplementary Data 7
	Supplementary Data 7: Comparison of 95% Bayesian credible sets to previous GWAS meta-analysis
	BCS, Bayesian 95% credible set; PPmax, maximum posterior probability for causality among variants in BCS.
		95% BCS for 2017 GWAS meta-analysis (including 23andMe but excluding PAGE)						95% BCS for current GWAS meta-analysis						Current vs 2017 GWAS meta-analyses 95% BCS
	Established psoriasis signal	No. variants	Left bound (bp)	Right bound (bp)	Length (bp)	PPmax	PPmax variant	No. variants	Left bound (bp)	Right bound (bp)	Length (bp)	Max PP	Max PP variant	Change in no. var	log2-fold-change no. var	Change in length	log2-fold-change length	Change in PPmax	log2-fold-change PPmax
	chr1:8286009	62	8216712	8290082	73371	0.150546	chr1:8216986	12	8206827	8272231	65405	0.185241	chr1:8261393:T_G	-50	-2.36923	-7966	-0.165809	0.0346955	0.299203
	chr1:24518206	19	24508818	24524561	15744	0.275492	chr1:24518206	1	24518206	24518206	1	0.995241	chr1:24518206:T_C	-18	-4.24793	-15743	-13.9425	0.719748	1.85303
	chr1:25291010	44	25289734	25305172	15439	0.248904	chr1:25291010	36	25292668	25304463	11796	0.0501726	chr1:25294195:G_A	-8	-0.289507	-3643	-0.388282	-0.198732	-2.31062
	chr1:67713346	11	67705958	67722919	16962	0.260596	chr1:67713346	8	67707690	67716951	9262	0.351415	chr1:67712157:C_T	-3	-0.459432	-7700	-0.872911	0.0908193	0.431362
	chr1:69788482	539	69588775	69988199	399425	0.036145	chr1:69788482	758	69588775	69988363	399589	0.0850132	chr1:69732738:T_A	219	0.491913	164	0.000592235	0.0488681	1.23389
	chr1:78450517	1	78450517	78450517	1	0.991672	chr1:78450517	1	78450517	78450517	1	0.982838	chr1:78450517:C_A	0	0	0	0	-0.00883399	-0.0129094
	chr1:152591953	25	152550018	152598711	48694	0.050369	chr1:152591953	23	152550018	152593549	43532	0.0573524	chr1:152590444:G_A	-2	-0.120294	-5162	-0.161668	0.00698345	0.187319
	chr1:172675097	14	172673583	172682072	8490	0.0953958	chr1:172682072	1	172715702	172715702	1	0.959831	chr1:172715702:A_G	-13	-3.80735	-8489	-13.0515	0.864435	3.33078
	chr1:197757846	31	197595569	197822994	227426	0.136796	chr1:197757846	8	197701279	197781198	79920	0.167194	chr1:197704717:C_T	-23	-1.9542	-147506	-1.50877	0.030398	0.289498
	chr1:206655331	9	206648995	206657802	8808	0.237984	chr1:206655331	7	206648995	206657802	8808	0.358546	chr1:206651107:G_A	-2	-0.36257	0	0	0.120563	0.591297
	chr2:61072183	19	61070652	61092678	22027	0.150435	chr2:61072183	22	61068822	61092678	23857	0.105264	chr2:61074576:C_G	3	0.211504	1830	0.11514	-0.0451703	-0.515119
	chr2:62560332	9	62551472	62575443	23972	0.249398	chr2:62560332	3	62555737	62560332	4596	0.545738	chr2:62560332:A_G	-6	-1.58496	-19376	-2.3829	0.296339	1.12976
	chr2:163167746	3	163110536	163167746	57211	0.754942	chr2:163110536	1	163110536	163110536	1	0.986144	chr2:163110536:A_G	-2	-1.58496	-57210	-15.804	0.231202	0.385433
	chr3:16996623	50	16994492	17094561	100070	0.112141	chr3:17011474	50	16994492	17099309	104818	0.152336	chr3:17056031:G_A	0	0	4748	0.066877	0.0401956	0.44195
	chr3:101647309	26	101608563	101660225	51663	0.0684469	chr3:101641101	15	101599433	101630232	30800	0.30042	chr3:101628519:T_G	-11	-0.793549	-20863	-0.746201	0.231974	2.13393
	chr3:189662658	1	189662658	189662658	1	0.955952	chr3:189662658:D	1	189662658	189662658	1	0.999728	chr3:189662658:GT_G	0	0	0	0	0.0437756	0.0645969
	chr5:40370724	234	40180765	40539510	358746	0.0449847	chr5:40370724	46	40323714	40440063	116350	0.0305005	chr5:40385134:C_T	-188	-2.3468	-242396	-1.62449	-0.0144842	-0.560603
	chr5:96118852	12	96085235	96120933	35699	0.1878	chr5:96118852	6	96118852	96121370	2519	0.202528	5:96120259:C_T	-6	-1	-33180	-3.82496	0.0147281	0.108925
	chr5:131996445	4	131995964	131996669	706	0.453117	chr5:131996445	4	131995964	131996669	706	0.413143	chr5:131996500:A_C	0	0	0	0	-0.0399732	-0.13324
	chr5:150469973	8	150464579	150478318	13740	0.370416	chr5:150469973	3	150466690	150469973	3284	0.858157	chr5:150466690:GC_G	-5	-1.41504	-10456	-2.06486	0.487741	1.21209
	chr5:158829527	3	158826357	158829527	3171	0.499316	chr5:158829527	1	158826493	158826493	1	0.993324	chr5:158826493:A_G	-2	-1.58496	-3170	-11.6307	0.494008	0.992311
	chr6:577820	10	475489	577820	102332	0.788391	chr6:577820	1	577820	577820	1	0.999974	chr6:577820:A_G	-9	-3.32193	-102331	-16.6429	0.211583	0.342979
	chr6:20689945	5	20674811	20721583	46773	0.645969	chr6:20689945	6	20674811	20728731	53921	0.448884	chr6:20689945:G_A	1	0.263034	7148	0.205171	-0.197085	-0.525122
	chr6:31266090	3	31251924	31269946	18023	0.518949	chr6:31266090	1	31346655	31346655	1	0.999888	6:31346655:G_A	-2	-1.58496	-18022	-14.1376	0.480939	0.946173
	chr6:111929862	2	111913262	111929862	16601	0.851931	chr6:111929862	1	111913262	111913262	1	1	chr6:111913262:C_T	-1	-1	-16600	-14.019	0.148069	0.231192
	chr6:138197824	4	138189884	138197824	7941	0.416607	chr6:138197824	4	138189884	138197824	7941	0.498195	chr6:138197824:C_T	0	0	0	0	0.0815876	0.258022
	chr6:159506600	9	159489791	159515077	25287	0.244263	chr6:159506121	7	159489791	159514253	24463	0.490104	chr6:159506600:C_T	-2	-0.36257	-824	-0.0477946	0.245841	1.00465
	chr7:37385365	56	37382465	37423428	40964	0.14487	chr7:37386272	39	37382465	37437919	55455	0.0803755	chr7:37382465:T_G	-17	-0.521953	14491	0.436961	-0.0644944	-0.849931
	chr9:32523737	47	32466277	32579853	113577	0.0559981	chr9:32499503	1	32523737	32523737	1	0.968929	chr9:32523737:T_C	-46	-5.55459	-113576	-16.7933	0.912931	4.11294
	chr9:110792282	64	110764599	110836416	71818	0.056228	chr9:110792282	53	110760316	110826546	66231	0.121069	9:110778738:G_T	-11	-0.27208	-5587	-0.116839	0.0648405	1.10646
	chr10:64369999	8	64349979	64376558	26580	0.188582	chr10:64369999	8	64349979	64376558	26580	0.183846	chr10:64369999:C_G	0	0	0	0	-0.00473521	-0.0366881
	chr10:75601596	11	75594050	75636148	42099	0.113755	chr10:75601596	11	75594050	75636148	42099	0.117885	chr10:75601596:C_T	0	0	0	0	0.00413037	0.0514548
	chr10:81043743	25	81032532	81058027	25496	0.487789	chr10:81043573	5	81032532	81047575	15044	0.747403	chr10:81032532:A_G	-20	-2.32193	-10452	-0.761083	0.259614	0.61563
	chr10:89824771	8	89626845	89824771	197927	0.181144	chr10:89824771	6	89626845	89824771	197927	0.775923	chr10:89637201:T_A	-2	-0.415037	0	0	0.594779	2.09878
	chr10:102038641	38	101900579	102039463	138885	0.0842601	chr10:102038641	18	101903906	102039187	135282	0.403849	chr10:101904344:G_A	-20	-1.078	-3603	-0.0379209	0.319589	2.2609
	chr11:64053157	56	64012910	64141771	128862	0.139684	chr11:64021605	13	64016229	64107735	91507	0.34723	chr11:64107735:G_A	-43	-2.10692	-37355	-0.493873	0.207546	1.31372
	chr11:65593444	33	65549415	65663606	114192	0.808677	chr11:65593444	9	65575263	65662985	87723	0.297119	11:65595697:G_A	-24	-1.87447	-26469	-0.380435	-0.511559	-1.44453
	chr11:109962432	52	109959102	109996290	37189	0.130307	chr11:109963438:D	58	109959102	110000980	41879	0.0410816	11:109977273:G_A	6	0.157541	4690	0.171351	-0.089225	-1.66535
	chr11:128391937	6	128380974	128396738	15765	0.247344	chr11:128391937	7	128380974	128396738	15765	0.279906	chr11:128396738:A_G	1	0.222392	0	0	0.0325626	0.178427
	chr12:10597207	68	10524824	10644713	119890	0.138811	chr12:10597207	15	10555448	10609589	54142	0.319944	12:10580303:T_C	-53	-2.18057	-65748	-1.14689	0.181132	1.20469
	chr12:56741228	76	56630764	56753822	123059	0.0226476	chr12:56728137	80	56644251	56753822	109572	0.0212709	12:56688237:G_A	4	0.0740006	-13487	-0.167471	-0.00137672	-0.0904784
	chr12:112059557	8	111865049	112083162	218114	0.361872	chr12:112059557	4	111884608	112007756	123149	0.427327	chr12:111884608:T_C	-4	-1	-94965	-0.824677	0.0654549	0.239861
	chr12:122668326	14	122659785	122673048	13264	0.315717	chr12:122661791	23	122645458	122673048	27591	0.127691	12:122661791:C_T	9	0.716207	14327	1.05668	-0.188026	-1.30597
	chr13:40745693	11	40745693	40854251	108559	0.305436	chr13:40745693	101	40546256	40880834	334579	0.322903	chr13:40796152:G_A	90	3.19878	226020	1.62387	0.0174673	0.0802321
	chr13:45321731	16	45321621	45371573	49953	0.140542	chr13:45334194	15	45318096	45343590	25495	0.0952935	chr13:45322344:C_CA	-1	-0.0931094	-24458	-0.970357	-0.0452486	-0.560553
	chr13:99950260	31	99810343	100044673	234331	0.129602	chr13:99950260	27	99810343	100044673	234331	0.0771986	chr13:99950260:G_A	-4	-0.199309	0	0	-0.0524037	-0.747445
	chr14:35839236	6	35832666	35853079	20414	0.398212	chr14:35832666	1	35832666	35832666	1	0.999796	chr14:35832666:T_G	-5	-2.58496	-20413	-14.3173	0.601584	1.3281
	chr14:98668778	9	98643863	98670849	26987	0.256022	chr14:98668778:D	6	98646940	98670849	23910	0.370361	14:98659847:A_G	-3	-0.584963	-3077	-0.17465	0.114339	0.532665
	chr15:31637666	4	31637569	31653646	16078	0.277471	chr15:31641673	3	31637569	31660799	23231	0.467511	chr15:31637569:G_C	-1	-0.415037	7153	0.530963	0.19004	0.752662
	chr16:11354091	8	11344903	11437779	92877	0.411826	chr16:11354091	3	11344903	11350811	5909	0.770519	chr16:11344903:C_T	-5	-1.41504	-86968	-3.97434	0.358692	0.903794
	chr16:31021078	63	30968589	31102321	133733	0.0557757	chr16:31023273	95	30914626	31147548	232923	0.0325206	chr16:30999142:A_G	32	0.592576	99190	0.800498	-0.0232551	-0.778283
	chr17:26124908	1	26124908	26124908	1	0.999537	chr17:26124908	1	26124908	26124908	1	0.99965	chr17:26124908:G_A	0	0	0	0	0.000112321	0.000162111
	chr17:40536396	43	40492540	40564784	72245	0.090637	chr17:40536396	33	40492887	40562610	69724	0.0431309	17:40541608:AC_A	-10	-0.381871	-2521	-0.0512424	-0.047506	-1.07138
	chr17:73890363	56	73757836	73920219	162384	0.0988921	chr17:73890363	10	73803613	73920219	116607	0.277247	17:73822583:C_A	-46	-2.48543	-45777	-0.477755	0.178355	1.48724
	chr17:78175483	13	78174673	78178893	4221	0.106853	chr17:78176233	10	78174673	78178893	4221	0.193484	chr17:78178830:A_G	-3	-0.378512	0	0	0.0866307	0.856585
	chr18:12857002	30	12763706	12857002	93297	0.272283	chr18:12857002	1	12857002	12857002	1	0.999111	18:12857002:G_T	-29	-4.90689	-93296	-16.5095	0.726828	1.87554
	chr18:51816394	66	51777727	51843005	65279	0.0444053	chr18:51816394	63	51777727	51835760	58034	0.0480591	chr18:51797526:C_CAAAG	-3	-0.0671142	-7245	-0.169721	0.00365388	0.11408
	chr19:10463118	3	10459969	10466123	6155	0.560115	chr19:10459969	1	10463118	10463118	1	1	chr19:10463118:G_C	-2	-1.58496	-6154	-12.5875	0.439885	0.836204
	chr19:10886206	28	10815899	11085543	269645	0.20262	chr19:11067417	5	10811667	10819967	8301	0.411783	chr19:10811667:C_T	-23	-2.48543	-261344	-5.02163	0.209162	1.0231
	chr19:49206417	20	49203829	49210869	7041	0.176714	chr19:49203829	41	49177696	49248730	71035	0.281403	chr19:49206172:C_T	21	1.03562	63994	3.33468	0.104689	0.671219
	chr20:48574454	36	48514174	48582769	68596	0.0598618	chr20:48579164	30	48514174	48580010	65837	0.065184	20:48568929:G_T	-6	-0.263034	-2759	-0.0592259	0.00532218	0.122882
	chr21:36488822	27	36423991	36507995	84005	0.125519	chr21:36467830	48	36423991	36523905	99915	0.239755	21:36507995:C_T	21	0.830075	15910	0.250226	0.114236	0.933653
	chr22:21974703	74	21917859	21985094	67236	0.0276955	chr22:21924587:D	58	21917239	21982249	65011	0.0336961	22:21979938:C_T	-16	-0.351472	-2225	-0.0485501	0.00600064	0.282932
	mean	36.0635			74746.7	0.285947		30.619			55882.4	0.431851
	median	16			46773	0.188582		8			25495	0.322903
	no. var ≤ 5	12						23
		0.190476						0.365079
	no. var = 1	3						14
		0.047619						0.222222
	PPmax > 0.50					10						19
						0.15873						0.301587
	Smaller BCS													44		39
														0.698413		0.619048
	Same size BCS													8		12
														0.126984		0.190476
	Larger BCS													11		12
														0.174603		0.190476

## Sheet: Supplementary Data 8
	Supplementary Data 8: Protein-altering variants in psoriasis susceptibility regions
	PPprot-alt, posterior probability that protein-altering variant is causal for the associated susceptibility signal based on statistical fine-mapping.
	a Alternative amino acid substitutions represent effect on alternative transcripts as annotated by VEP
	Protein-altering variant	rsID	Gene	Consequence	Amino acid substitutiona	CADD score	Psoriasis susceptibility region	Independent signal lead SNP	PPprot-alt	Region type	Signal type
	1:67705958_G/A	rs11209026	IL23R	Missense	R126Q; R143Q; R381Q	27	chr1:65151018-76975228	1:67712157	0.0516574	Known	Primary
	1:151803449_G/T	rs80223568	RORC	Missense	H53N	4.806	chr1:149705121-154709825	1:151794100	0.0347598	Known	Secondary
	2:111598958_C/T	rs1554005	ACOXL	Missense	T30M; T93M; T255M	19.53	chr2:107780988-112030011	2:111629125	0.00106671	Newly reported	Primary
	5:35874575_C/T	rs6897932	IL7R	Missense	T244I	7.099	chr5:34566074-36433954	5:35846815	0.0122589	Newly reported	Primary
	5:96118852_G/C	rs27044	ERAP1	Missense	Q730E	13.34	chr5:95110880-96477601	5:96120259	0.170434	Known	Primary
	5:96231000_G/T	rs2549782	ERAP2	Missense	K99N; K347N; K392N	13.52	chr5:95110880-96477601	5:96229750	0.0041452	Known	Secondary
	5:131995964_A/G	rs20541	IL13	Missense	Q144R	0.001	chr5:126940944-134968415	5:131996500	0.0867354	Known	Primary
	6:111913262_C/T	rs33980500	TRAF3IP2	Missense	D10N; D19N	27.8	chr6:110654996-123108402	6:111913262	1	Known	Primary
	7:29132279_A/G	rs117744081	CPVL	Missense	Y52H; Y98H; Y168H	24.6	chr7:28712513-29197970	7:29132279	0.820609	Newly reported	Primary
	9:32480251_A/T	rs17217280	RIGI	Missense	D377E; D509E; D535E; D580E	24.6	chr9:31118528-36745517	9:32451144	0.0051635	Known	Secondary
	11:120175749_A/G	rs7110845	POU2F3	Missense	H152R; H154R	19.71	chr11:117298216-120390709	11:120175749	0.890948	Newly reported	Primary
	12:10560957_T/C	rs2617170	KLRC4	Missense	N104S	13.06	chr12:10481523-11752307	12:10580303	0.0133519	Known	Primary
	12:10562089_A/C	rs1841958	KLRC4	Missense	I29S	0.109	chr12:10481523-11752307	12:10580303	0.0397566	Known	Primary
	12:56660905_G/T	rs60542959	COQ10A	Start lost	-	23.2	chr12:52647027-61740306	12:56688237	0.00725067	Known	Primary
	12:56740682_C/G	rs2066807	STAT2	Missense	M590I; M594I	1.104	chr12:52647027-61740306	12:56688237	0.0109793	Known	Primary
	12:111884608_T/C	rs3184504	SH2B3	Missense	W60R; W262R	10.83	chr12:109025044-113264274	12:111884608	0.42706	Known	Primary
	16:30996872_G/C	rs12443627	AC135048.1	Missense	A221G	5.368	chr16:28020777-51066021	16:30999142	0.0103941	Known	Primary
	16:30999142_A/G	rs9938550	HSD3B7	Missense	T250A	3.033	chr16:28020777-51066021	16:30999142	0.0315928	Known	Primary
	16:31090407_G/C	rs35713203	ZNF646	Missense	G921A	16.26	chr16:28020777-51066021	16:30999142	0.00509982	Known	Primary
	16:31092075_G/A	rs7196726	ZNF646	Missense	G1477D	0.029	chr16:28020777-51066021	16:30999142	0.00813081	Known	Primary
	16:31096164_G/C	rs7199949	PRSS53	Missense	P406A	0.138	chr16:28020777-51066021	16:30999142	0.0105395	Known	Primary
	17:4574751_T/A	rs9436	PELP1	Missense	T902S; T1036S; T1126S; T1176S; T1270S	7.026	chr17:4455699-5737306	17:4610727	0.0111002	Newly reported	Primary
	17:40257055_T/C	rs34016093	DHX58	Missense	N461S	25	chr17:35285540-48123759	17:43359891	0.00105214	Known	Secondary
	17:43507008_G/C	rs2959953	ARHGAP27	Missense	P213R	6.758	chr17:35285540-48123759	17:43359891	0.000101188	Known	Secondary
	17:43922942_T/C	rs62621252	SPPL2C	Missense	S224P	3.112	chr17:35285540-48123759	17:43359891	9.8305e-05	Known	Secondary
	17:43923266_G/A	rs62054815	SPPL2C	Missense	A332T	0.001	chr17:35285540-48123759	17:43359891	7.9074e-05	Known	Secondary
	17:43923683_A/G	rs12185268	SPPL2C	Missense	I471V	0.231	chr17:35285540-48123759	17:43359891	7.9074e-05	Known	Secondary
	17:43924130_G/A	rs12373139	SPPL2C	Missense	G620R	4.086	chr17:35285540-48123759	17:43359891	7.9074e-05	Known	Secondary
	17:44055647_A/T	rs754512	MAPT	Stop gain	K3*	5.127	chr17:35285540-48123759	17:43359891	9.4287e-05	Known	Secondary
	17:44060775_C/T	rs63750417	MAPT	Missense	P202L	11.57	chr17:35285540-48123759	17:43359891	0.000100667	Known	Secondary
	17:44061023_G/A	rs62063786	MAPT	Missense	D285N	7.229	chr17:35285540-48123759	17:43359891	0.000100195	Known	Secondary
	17:44061036_T/C	rs62063787	MAPT	Missense	V289A	0.086	chr17:35285540-48123759	17:43359891	8.6947e-05	Known	Secondary
	17:44067400_T/C	rs10445337	MAPT	Missense	S447P	18.95	chr17:35285540-48123759	17:43359891	8.1528e-05	Known	Secondary
	17:44076665_A/G	rs62063857	STH	Missense	Q7R	0.005	chr17:35285540-48123759	17:43359891	8.1488e-05	Known	Secondary
	17:44108906_A/G	rs34579536	KANSL1	Missense	I379T; I1021T; I1085T	14.04	chr17:35285540-48123759	17:43359891	0.000100603	Known	Secondary
	17:44117119_A/G	rs34043286	KANSL1	Missense	S75P; S718P	20.2	chr17:35285540-48123759	17:43359891	9.3846e-05	Known	Secondary
	17:78178893_C/T	rs11652075	CARD14	Missense	R820W	18.66	chr17:77943023-79335567	17:78178830	0.109116	Known	Primary
	19:4311977_C/T	rs45575337	FSD1	Missense	P210L	21.8	chr19:3906651-4551554	19:4328755	0.291784	Newly reported	Primary
	19:4328755_G/C	rs79657645	STAP2	Stop gain	Y6*; Y169*	41	chr19:3906651-4551554	19:4328755	0.697726	Newly reported	Primary
	19:10463118_G/C	rs34536443	TYK2	Missense	P18A; P127A; P919A; P1104A	25.2	chr19:10038972-11280551	19:10463118	1	Known	Primary
	19:10469975_A/C	rs12720356	TYK2	Missense	I499S; I684S	31	chr19:10038972-11280551	19:10469975	0.999967	Known	Secondary
	19:10577843_C/A	rs1051738	PDE4A	Missense	A497E; A675E; A710E; A714E; A736E	0.804	chr19:10038972-11280551	19:10585233	0.0129574	Known	Secondary
	19:10742170_A/G	rs2288904	SLC44A2	Missense	Q99R; Q101R; Q152R; Q154R	16.04	chr19:10038972-11280551	19:10585233	0.0014476	Known	Secondary
	19:11034039_T/A	rs17850995	YIPF2	Missense	H150L	0.582	chr19:10038972-11280551	19:10585233	0.00611664	Known	Secondary
	19:33878837_G/A	rs17570	PEPD	Missense	L371F; L394F; L435F	17.19	chr19:32573487-34140146	19:33874354	0.0112143	Newly reported	Primary
	19:49206674_G/A	rs601338	FUT2	Stop gain	W154*	48	chr19:48509877-49415794	19:49206172	0.01588	Known	Primary
	19:49206985_G/A	rs602662	FUT2	Missense	G258S	22.4	chr19:48509877-49415794	19:49206172	0.00435448	Known	Primary

## Sheet: Supplementary Data 9
	Supplementary Data 9: Encrichment for likely regulatory variants by credible set size
	Variant regulatory probabilites estimated by TURF, summarised by size of Bayesian credible set. BCS, Bayesian credible set
	a For each variant, the maximum of skin-specific and blood-specific regulatory probability is used
	b P-value is for post-hoc two-sided Mann-Whitney U test in which variants in the given BCS category are compared against all other variants
	c P-value adjusted for seven BCS categories (Bonferroni correction)
	BCS size	n	Generic regulatory probability				Max. of skin- and blood-specific probabilitya
			Mean	Median	P-valueb	P-value adj.c	Mean	Median	P-valueb	P-value adj.c
	1	22	0.527273	0.565	0.0108014	0.0756101	0.283641	0.24345	0.00642829	0.0449981
	2-5	79	0.490759	0.48	0.000126291	0.000884038	0.277062	0.262	2.96545e-07	2.07581e-06
	6-10	154	0.385519	0.36	0.944546	1	0.196199	0.1591	0.45712	1
	11-25	490	0.377327	0.34	0.411886	1	0.192182	0.1542	0.943424	1
	26-100	1647	0.403534	0.4	3.90194e-05	0.000273136	0.20456	0.1639	2.74036e-07	1.91825e-06
	101-500	845	0.342485	0.31	4.60922e-09	3.22645e-08	0.163787	0.1211	1.93305e-11	1.35313e-10
	>500	1865	0.382971	0.36	0.747628	1	0.175313	0.151	0.086149	0.603043

[truncated: 14 more sheets: Supplementary Data 10, Supplementary Data 11, Supplementary Data 12, Supplementary Data 13, Supplementary Data 14, Supplementary Data 15, Supplementary Data 16, Supplementary Data 17, Supplementary Data 18, Supplementary Data 19, Supplementary Data 20, Supplementary Data 21, Supplementary Data 22, Supplementary Data 23]
